# Supplementary material for: Utility of High-Sensitivity Modified Glasgow Prognostic Score in Cancer Prognosis: A Systemic Review and Meta-Analysis
Source: Int J Mol Sci. 2023 Jan 10;24(2):1318. doi: 10.3390/ijms24021318 (PMC9866297; doi:10.3390/ijms24021318)
Supplement: Supplementary file 1 [file ijms-24-01318-s001.zip]

Archive with 4 entries (4 files):
- Table S1. search strategy.pdf
- Table S2. NOS.pdf
- Table S3. Sensitivity analysis of the association between mGPS and overall survival.pdf
- Table S4. Multivariate models and covariates used in the studies.pdf
